# Supplementary material for: Genetic diversity and population structure of Brachymystax lenok tsinlingensis using mitochondrial DNA sequences
Source: Mitochondrial DNA B Resour. 2017 Jul 11;2(2):408–10. doi: 10.1080/23802359.2017.1347897 (PMC7800879; doi:10.1080/23802359.2017.1347897)
Supplement: TMDN_A_1347897_Supplementary_Information.zip [file TMDN_A_1347897_SM4438.zip]

Archive with 1 entries (1 files):
- TMDN_A_1347897_Supplementary_Information.jpg
